# Supplementary material for: Evaluation of the Body Burden of Short- and Medium-Chain Chlorinated Paraffins in the Blood Serum of Residents of the Czech Republic
Source: J Xenobiot. 2024 Dec 18;14(4):2003–14. doi: 10.3390/jox14040107 (PMC11676474; doi:10.3390/jox14040107)
Supplement: Supplementary file 1 [file jox-14-00107-s001.zip]

Archive with 1 entries (1 files):
- jox-3286849-supplementary.pdf
